# Supplementary material for: Intestinal Microbiota Contributes to the Improvement of Alcoholic Hepatitis in Mice Treated With Schisandra chinensis Extract
Source: Front Nutr. 2022 Feb 18;9:822429. doi: 10.3389/fnut.2022.822429 (PMC8894320; doi:10.3389/fnut.2022.822429)
Supplement: Supplementary file 2 [file Table_1.XLSX]

## Sheet: NEG
Main component in Schisandra chinensis extracts according to the relative peak area by UHPLC-QE-M in negtive-ion mode
NameEN	CompositeScore	InChIKey	SMILES	Formula	name	Class	mzmed	rtmed	SCE.H2O	SCE.OH
CITRATE	0.996074846153846	KRKNYBCHXYNGOX-UHFFFAOYSA-N	C(C(=O)O)C(CC(=O)O)(C(=O)O)O	C6H8O7	M191.019T50.508	Organic acids and derivatives	191.019	50.5079	0.131961	0.0407516
D-(+)-Malic acid	0.839493	BJEPYKJPYRNKOW-UWTATZPHSA-N	C(C(C(=O)O)O)C(=O)O	C4H6O5	M133.013T51.854	Hydroxy acids and derivatives	133.013	51.8541	0.0192783	0.0255801
Quinic acid	0.999647384615385	AAWZDTNXLSGCEK-LNVDRNJUSA-N	C1C(C(C(CC1(C(=O)O)O)O)O)O	C7H12O6	M191.055T38.578	Organooxygen compounds	191.055	38.5784	0.00350572	0.00147404
Succinic acid	0.984270923076923	KDYFGRWQOYBRFD-UHFFFAOYSA-N	O=C(O)CCC(=O)O	C4H6O4	M117.018T58.862	Organic acids and derivatives	117.018	58.8624	0.0025539	0.00158811
Galactose	0.988383538461538	WQZGKKKJIJFFOK-FPRJBGLDSA-N	OCC1OC(O)C(O)C(O)C1O	C6H12O6	M179.055T38.085	Carbohydrates and derivatives	179.055	38.0847	0.00235515	0.00114291
Coumaroyl quinic acid	0.897070692307692	BMRSEYFENKXDIS-UHFFFAOYSA-N	O=C(OC1CC(O)(C(=O)O)CC(O)C1(O))C=CC2=CC=C(O)C=C2	C16H18O8	M337.093T278.202	Phenylpropanoids	337.093	278.202	0.00208319	0.000267003
(1R,3R,4S,5R)-1,3,4-trihydroxy-5-[(E)-3-(4-hydroxyphenyl)prop-2-enoyl]oxycyclohexane-1-carboxylic acid	0.695927153846154	BMRSEYFENKXDIS-QHAYPTCMSA-N	O=C(OC1CC(O)(C(=O)O)CC(O)C1O)C=CC2=CC=C(O)C=C2	C16H18O8	M337.093T200.887	Phenylpropanoids	337.093	200.887	0.00196949	0.00101871
L-Pyroglutamic acid	0.728762846153846	ODHCTXKNWHHXJC-VKHMYHEASA-N	O=C(C1)NC(C1)C(O)=O	C5H7NO3	M128.034T54.153	Amino acid derivatives	128.034	54.1525	0.00177296	0.000813613
Azelaic acid	0.747895692307692	BDJRBEYXGGNYIS-UHFFFAOYSA-N	O=C(O)CCCCCCCC(=O)O	C9H16O4	M187.097T414.347	Fatty Acyls	187.097	414.347	0.0013321	0.000942809
4-HYDROXYBENZOATE	0.986064615384615	FJKROLUGYXJWQN-UHFFFAOYSA-N	C1=CC(=CC=C1C(=O)O)O	C7H6O3	M137.023T182.731	Benzoic acids and derivatives	137.023	182.731	0.00129651	0.00133786
4-Hydroxyphenyllactic acid	0.971771076923077	JVGVDSSUAVXRDY-UHFFFAOYSA-N	O=C(O)C(O)CC1=CC=C(O)C=C1	C9H10O4	M181.050T164.579	Phenylpropanoids	181.05	164.579	0.000796952	0.000390631
Quercetin	0.963237923076923	REFJWTPEDVJJIY-UHFFFAOYSA-N	C1=CC(=C(C=C1C2=C(C(=O)C3=C(C=C(C=C3O2)O)O)O)O)O	C15H10O7	M301.035T473.137	Flavonoids	301.035	473.137	0.000688215	0.00137585
Maleic acid	0.999833692307692	VZCYOOQTPOCHFL-UPHRSURJSA-N	O=C(O)C=CC(=O)O	C4H4O4	M115.003T195.273	Organic acids and derivatives	115.003	195.273	0.000625979	0.000382655
3-Hydroxybenzaldehyde	1	IAVREABSGIHHMO-UHFFFAOYSA-N	O=CC=1C=CC=C(O)C1	C7H6O2	M121.028T251.614	Phenols	121.028	251.614	0.000520386	0.000461388
Rutin	0.625244769230769	IKGXIBQEEMLURG-NVPNHPEKSA-N	CC1C(C(C(C(O1)OCC2C(C(C(C(O2)OC3=C(OC4=CC(=CC(=C4C3=O)O)O)C5=CC(=C(C=C5)O)O)O)O)O)O)O)O	C27H30O16	M609.147T356.103	Flavonoids	609.147	356.103	0.000503074	0.00039281
osmanthuside H	0.829995384615385	IVRQZYXJBVMHCW-OTCFHACESA-N	OC1=CC=C(C=C1)CCOC2OC(COC3OCC(O)(CO)C3O)C(O)C(O)C2O	C19H28O11	M431.156T235.690	Flavonoids	431.156	235.69	0.000473842	0.0002044
3-phenyllactic acid	0.975560153846154	VOXXWSYKYCBWHO-UHFFFAOYSA-N	O=C(O)C(O)CC=1C=CC=CC1	C9H10O3	M165.055T333.170	Carbonyl	165.055	333.17	0.000468836	0.00026097
Benzyl alcohol + Hex-Hex	0.710138692307692	WKXRKKUZTXIFJY-UHFFFAOYSA-N	OCC3OC(OCC1=CC=CC=C1)C(OC2OC(CO)C(O)C(O)C2(O))C(O)C3(O)	C19H28O11	M477.163T235.690	Organooxygen compounds	477.163	235.69	0.000433254	0.000196256
2-METHYLMALEATE	0.894007615384615	HNEGQIOMVPPMNR-UHFFFAOYSA-N	CC(=CC(=O)O)C(=O)O	C5H6O4	M129.018T191.604	Fatty Acyls	129.018	191.604	0.000345279	0.00027878
D-Gluconic acid	0.921611	RGHNJXZEOKUKBD-UHFFFAOYSA-N	OCC(O)C(O)C(O)C(O)C(O)=O	C6H12O7	M195.050T38.578	Organic acids and derivatives	195.05	38.5784	0.000343859	8.31681e-05
Gallic acid	0.960618384615385	LNTHITQWFMADLM-UHFFFAOYSA-N	C1=C(C=C(C(=C1O)O)O)C(=O)O	C7H6O5	M169.013T68.158	Phenols	169.013	68.1583	0.000301018	0.000389786
Shikimic Acid	0.997466692307692	JXOHGGNKMLTUBP-HSUXUTPPSA-N	O=C(O)C1=CC(O)C(O)C(O)C1	C7H10O5	M173.045T947.167	Organic acids and derivatives	173.045	947.167	0.000298372	0.00021965
Pyrogallol	0.996416076923077	WQGWDDDVZFFDIG-UHFFFAOYSA-N	C1=CC(=C(C(=C1)O)O)O	C6H6O3	M125.023T63.646	Phenols	125.023	63.6456	0.000274968	0.000177407
Psicose	0.960484769230769	BJHIKXHVCXFQLS-PUFIMZNGSA-N	O=C(CO)C(O)C(O)C(O)CO	C6H12O6	M179.055T61.847	Benzene and substituted derivatives	179.055	61.8466	0.000250276	0.000192779
Glutamylphenylalanine	0.868501076923077	XHHOHZPNYFQJKL-UHFFFAOYSA-N	O=C(O)C(N)CCC(=O)NC(C(=O)O)CC1=CC=CC=C1	C14H18N2O5	M293.125T216.465	Carboxylic acids and derivatives	293.125	216.465	0.000242016	0.000101321
Quercetin-3-O-galactoside	0.938705230769231	OVSQVDMCBVZWGM-UHFFFAOYSA-N	O=C2C(OC1OC(CO)C(O)C(O)C1(O))=C(OC3=CC(O)=CC(O)=C23)C4=CC=C(O)C(O)=C4	C21H20O12	M463.088T366.038	Flavonoids	463.088	366.038	0.000214553	0.000239145
4-Methoxysalicylic acid	0.704760692307692	MRIXVKKOHPQOFK-UHFFFAOYSA-N	COC1=CC(=C(C=C1)C(=O)O)O	C8H8O4	M167.034T106.487	Phenols	167.034	106.487	0.000183127	0.000183449
PYROCATECHUIC ACID	0.992999384615385	GLDQAMYCGOIJDV-UHFFFAOYSA-N	O=C(O)C=1C=CC=C(O)C1O	C7H6O4	M153.018T249.446	Phenylpropanoids and polyketides	153.018	249.446	0.000156582	0.000103129
FA 18:1+3O	0.916032384615384	MDIUMSLCYIJBQC-UHFFFAOYSA-N	O=C(O)CCCCCCCC(O)C=CC(O)C(O)CCCCC	C18H34O5	M329.233T629.598	Miscellaneous	329.233	629.598	0.000153092	0.000463347
Cryptochlorogenic acid	0.818853923076923	GYFFKZTYYAFCTR-AVXJPILUSA-N	C1C(C(C(CC1(C(=O)O)O)O)OC(=O)C=CC2=CC(=C(C=C2)O)O)O	C16H18O9	M353.088T231.823	Phenylpropanoids	353.088	231.823	0.000150037	7.49443e-05
Methyl hexadecanoate	0.995274769230769	FLIACVVOZYBSBS-UHFFFAOYSA-N	CCCCCCCCCCCCCCCC(=O)OC	C17H34O2	M315.255T751.409	Fatty Acyls	315.255	751.409	1.29401e-05	0.000229162
LPC 16:0	0.790794692307692	ASWBNKHCZGQVJV-UHFFFAOYSA-N	O=C(OCC(O)COP(=O)([O-])OCC[N+](C)(C)C)CCCCCCCCCCCCCCC	C24H50NO7P	M540.332T792.516	Lipids	540.332	792.516	1.23652e-05	0.000257949
Glabrolide	0.851591230769231	SSHDNSCEQSPWIM-FVTWEACWSA-N	CC1(C2CCC3(C(C2(CCC1O)C)C(=O)C=C4C3(CCC5(C4CC6(CC5OC6=O)C)C)C)C)C	C30H44O4	M467.318T925.517	Terpenoids	467.318	925.517	1.07766e-05	0.000369205
(1S,4aR,6aS,6bR,10R,11R,12aR,14bS)-1,10,11-trihydroxy-2,2,6a,6b,9,9,12a-heptamethyl-1,3,4,5,6,6a,7,8,8a,10,11,12,13,14b-tetradecahydropicene-4a-carboxylic acid	0.980346538461538	XJMYUPJDAFKICJ-SEAQMCRASA-N	O=C(O)C12CCC3(C(=CCC4C5(C)CC(O)C(O)C(C)(C)C5CCC43C)C2C(O)C(C)(C)CC1)C	C30H48O5	M487.342T866.984	Terpenoids	487.342	866.984	1.0099e-05	0.00127031
Ursonic acid	0.999470230769231	MUCRYNWJQNHDJH-OADIDDRXSA-N	CC1CCC2(CCC3(C(=CCC4C3(CCC5C4(CCC(=O)C5(C)C)C)C)C2C1C)C)C(=O)O	C30H46O3	M453.337T1078.490	Terpenoids	453.337	1078.49	9.2794e-06	0.000682436
Zizyberanalic acid	0.845707307692308	SLWJVQQNDGLXTK-UHFFFAOYSA-N	O=CC1C(O)C(C)(C)C2CCC3(C)C(CCC4C5C(C(=C)C)CCC5(C(=O)O)CCC43C)C12C	C30H46O4	M469.332T952.795	Terpenoids	469.332	952.795	7.55688e-06	0.000658493
Lauryl sulfate	0.789468769230769	MOTZDAYCYVMXPC-UHFFFAOYSA-N	CCCCCCCCCCCCOS(=O)(=O)O	C12H26O4S	M265.148T761.093	Miscellaneous	265.148	761.093	6.1658e-06	0.00120553
FA 18:2+1O	0.763833461538462	NPDSHTNEKLQQIJ-UHFFFAOYSA-N	O=C(O)CCCCCCCC(O)C=CC=CCCCCC	C18H32O3	M295.228T787.465	Miscellaneous	295.228	787.465	1.7992e-06	0.000546297
Linoleic acid	0.999970230769231	OYHQOLUKZRVURQ-HZJYTTRNSA-N	O=C(O)CCCCCCCC=CCC=CCCCCC	C18H32O2	M279.233T996.769	Fatty Acyls	279.233	996.769	1.09359e-07	0.000209617

## Sheet: POS
Main component in Schisandra chinensis extracts according to the relative peak area by UHPLC-QE-MS in positive-ion mode
NameEN	CompositeScore	InChIKey	SMILES	Formula	name	Class	mzmed	rtmed	SCE.H2O	SCE.OH
5-Hydroxymethylfurfural	0.994378538461538	NOEGNKMFWQHSLB-UHFFFAOYSA-N	C1=C(OC(=C1)C=O)CO	C6H6O3	M127.039T99.689	Organooxygen compounds	127.039	99.6895	0.0142822	0.00286086
L-Pyroglutamic acid	0.907465461538461	ODHCTXKNWHHXJC-VKHMYHEASA-N	O=C(C1)NC(C1)C(O)=O	C5H7NO3	M130.050T51.716	Amino acid derivatives	130.05	51.7164	0.00531618	0.00113427
Tyrosine	0.832441	OUYCCCASQSFEME-UHFFFAOYSA-N	O=C(O)C(N)CC1=CC=C(O)C=C1	C9H11NO3	M182.082T51.716	Amino acid derivatives	182.082	51.7164	0.00452594	0.000602851
N-Butylbenzenesulfonamide	0.962298	IPRJXAGUEGOFGG-UHFFFAOYSA-N	CCCCNS(=O)(=O)C1=CC=CC=C1	C10H15NO2S	M214.090T2.777	Miscellaneous	214.09	2.77675	0.00371831	0.000612914
Adenine	0.999167769230769	GFFGJBXGBJISGV-UHFFFAOYSA-N	C1=NC2=NC=NC(=C2N1)N	C5H5N5	M136.062T46.429	Alkaloids	136.062	46.4288	0.00365889	0.00048023
Trigonelline HCl	0.999508	TZSYLWAXZMNUJB-UHFFFAOYSA-N	C[N+]1=CC=CC(=C1)C(=O)O.[Cl-]	C7H7NO2.HCl	M138.055T41.498	Alkaloids	138.055	41.4978	0.00341633	0.000831027
L-Isoleucine	0.975160384615384	AGPKZVBTJJNPAG-WHFBIAKZSA-N	O=C(O)C(N)C(C)CC	C6H13NO2	M132.102T63.942	Amino acid derivatives	132.102	63.942	0.00331623	0.00122583
Adenosine	0.800571384615384	OIRDTQYFTABQOQ-KQYNXXCUSA-N	C1=NC(=C2C(=N1)N(C=N2)C3C(C(C(O3)CO)O)O)N	C10H13N5O4	M268.104T51.716	Alkaloids	268.104	51.7164	0.00148222	0.000347555
L-Valine	0.998540307692308	KZSNJWFQEVHDMF-BYPYZUCNSA-N	CC(C)C(C(=O)O)N	C5H11NO2	M118.087T44.490	Alkaloids	118.087	44.4901	0.00145419	0.000263713
Pipecolic acid	0.827513846153846	HXEACLLIILLPRG-UHFFFAOYSA-N	O=C(O)C1NCCCC1	C6H11NO2	M130.086T44.974	Alkaloids	130.086	44.9737	0.00122149	0.000412947
Phenethylamine	1	BHHGXPLMPWCGHP-UHFFFAOYSA-N	NCCC=1C=CC=CC1	C8H11N	M122.097T1186.340	Benzenoids	122.097	1186.34	0.000874496	0.00012467
Pantothenic acid	0.616652461538461	GHOKWGTUZJEAQD-UHFFFAOYSA-N	CC(C)(CO)C(O)C(=O)NCCC(O)=O	C9H17NO5	M220.118T41.493	Carboxylic acids and derivatives	220.118	41.4933	0.00077269	0.000193618
Kojic Acid	0.893244923076923	BEJNERDRQOWKJM-UHFFFAOYSA-N	C1=C(OC=C(C1=O)O)CO	C6H6O4	M143.034T147.721	Organoheterocyclic compounds	143.034	147.721	0.000766416	0.000196587
Schisandrol B	0.653981076923077	ZWRRJEICIPUPHZ-SFDCACGMSA-N	CC1CC2=CC3=C(C(=C2C4=C(C(=C(C=C4CC1(C)O)OC)OC)OC)OC)OCO3	C23H28O7	M434.217T683.641	Phenylpropanoids	434.217	683.641	0.000667568	0.000958704
Nicotinamide	0.999481615384615	DFPAKSUCGFBDDF-UHFFFAOYSA-N	C1=CC(=CN=C1)C(=O)N	C6H6N2O	M123.056T44.974	Alkaloids	123.056	44.9737	0.000636048	2.43414e-05
Arginine	0.734027769230769	ODKSFYDXXFIFQN-UHFFFAOYSA-N	C(CC(C(=O)O)N)CN=C(N)N	C6H14N4O2	M175.119T39.907	Amino acid derivatives	175.119	39.9074	0.000613043	0.000300106
Pesticide3_Propoxur_C11H15NO3_Baygon	0.753236538461538	ISRUGXGCCGIOQO-UHFFFAOYSA-N	CC(C)OC1=CC=CC=C1OC(=O)NC	C11H15NO3	M210.113T210.659	Miscellaneous	210.113	210.659	0.000555815	8.39447e-05
Stachydrine	0.890739692307692	CMUNUTVVOOHQPW-LURJTMIESA-N	C[N+]1(CCCC1C(=O)[O-])C	C7H13NO2	M144.102T42.229	Alkaloids	144.102	42.2287	0.000521046	7.0084e-05
Gomisin D	0.734497769230769	VLLFEMVDMFTBHG-UHFFFAOYSA-N	CC1CC2=CC3=C(C4=C2C5=C(C(=C(C=C5C(C1(C)O)OC(=O)C(C(CO4)C)(C)O)OC)OC)OC)OCO3	C28H34O10	M531.223T672.915	Lignans	531.223	672.915	0.000486392	0.00129684
Coixol	0.896510230769231	MKMCJLMBVKHUMS-UHFFFAOYSA-N	COC1=CC2=C(C=C1)NC(=O)O2	C8H7NO3	M166.050T47.382	Alkaloids	166.05	47.3819	0.000468252	2.40634e-05
Aconitic acid (not validated, isomer of 271)	0.803206692307692	GTZCVFVGUGFEME-UHFFFAOYSA-N	O=C(O)C=C(C(=O)O)CC(=O)O	C6H6O6	M157.013T51.518	Miscellaneous	157.013	51.5182	0.000442003	6.98833e-05
Benzyl 6-O-beta-D-glucopyranosyl-beta-D-glucopyranoside	0.766732307692308	LLEMMFPELBNINR-SKYGPZSASA-N	OC[C@H]1O[C@@H](OC[C@H]2O[C@@H](OCC3=CC=CC=C3)[C@H](O)[C@@H](O)[C@@H]2O)[C@H](O)[C@@H](O)[C@@H]1O	C19H28O11	M450.197T235.440	Miscellaneous	450.197	235.44	0.000419188	9.16434e-05
3,4-Dihydroxy-L-phenylalanine	0.700142846153846	WTDRDQBEARUVNC-LURJTMIESA-N	OC(=O)C([H])(N)Cc(c1)cc(O)c(O)c1	C9H11NO4	M198.076T43.443	Amino acid derivatives	198.076	43.4428	0.000412545	3.41652e-05
Dihydromyricetin	0.913349538461538	KJXSIXMJHKAJOD-LSDHHAIUSA-N	C1=C(C=C(C(=C1O)O)O)C2C(C(=O)C3=C(C=C(C=C3O2)O)O)O	C15H12O8	M321.059T40.146	Flavonoids	321.059	40.1464	0.000348207	0.000116532
Schizandrin A	0.931141692307692	JEJFTTRHGBKKEI-OKILXGFUSA-N	COC1=CC2=C(C(OC)=C1OC)C3=C(OC)C(OC)=C(OC)C=C3C[C@H](C)[C@H](C)C2	C24H32O6	M434.254T833.755	Phenylpropanoids	434.254	833.755	0.000344371	0.00220965
Coumaric acid	0.945505230769231	NGSWKAQJJWESNS-UHFFFAOYSA-N	O=C(O)C=CC1=CC=C(O)C=C1	C9H8O3	M147.044T278.447	Phenylpropanoids	147.044	278.447	0.000322162	3.20934e-05
Adenosine 3',5'-cyclic monophosphate	0.999298461538461	IVOMOUWHDPKRLL-KQYNXXCUSA-N	O=P1(O)OCC2OC(N3C=NC=4C(=NC=NC43)N)C(O)C2O1	C10H12N5O6P	M330.059T45.353	Alkaloids	330.059	45.3528	0.000305771	0.000142358
Cytosine	0.973213153846154	OPTASPLRGRRNAP-UHFFFAOYSA-N	C1=C(NC(=O)N=C1)N	C4H5N3O	M112.051T41.000	Alkaloids	112.051	40.9996	0.000275291	1.22997e-05
Amphetamine	0.994453230769231	KWTSXDURSIMDCE-UHFFFAOYSA-N	CC(CC1=CC=CC=C1)N	C9H13N	M136.112T1601.895	Benzenoids	136.112	1601.89	0.000265803	1.61628e-05
Guanine	1	UYTPUPDQBNUYGX-UHFFFAOYSA-N	C1=NC2=C(N1)C(=O)NC(=N2)N	C5H5N5O	M152.057T49.288	Organoheterocyclic compounds	152.057	49.2885	0.000263584	3.14618e-05
Benzoic acid	0.939227769230769	WPYMKLBDIGXBTP-UHFFFAOYSA-N	C1=CC=C(C=C1)C(=O)O	C7H6O2	M123.044T54.189	Phenols	123.044	54.1887	0.00024687	6.19966e-05
SPERMIDINE	0.687202076923077	ATHGHQPFGPMSJY-UHFFFAOYSA-N	NCCCNCCCCN	C7H19N3	M146.165T34.118	Organic nitrogen compound	146.165	34.1184	0.000223168	7.37766e-05
4-Guanidinobutyric acid	0.779940538461538	TUHVEAJXIMEOSA-UHFFFAOYSA-N	O=C(O)CCCNC(=N)N	C5H11N3O2	M146.093T48.132	Organic acids and derivatives	146.093	48.1319	0.000217073	2.53118e-05
Myricetin	0.793045	IKMDFBPHZNJCSN-UHFFFAOYSA-N	OC1=CC(O)=C2C(OC(=C(O)C2=O)C2=CC(O)=C(O)C(O)=C2)=C1	C15H10O8	M319.043T84.648	Flavonoids	319.043	84.6477	0.00019659	3.5697e-05
Curcumenol	0.920995846153846	ISFMXVMWEWLJGJ-NZBPQXDJSA-N	CC1CCC2C13CC(=C(C)C)C(O3)(C=C2C)O	C15H22O2	M235.169T613.603	Terpenoids	235.169	613.603	0.000189491	0.000139285
Harmane	0.98394	PSFDQSOCUJVVGF-UHFFFAOYSA-N	CC1=NC=CC2=C1NC3=CC=CC=C23	C12H10N2	M183.092T322.596	Alkaloids	183.092	322.596	0.000184355	9.9774e-05
Vasicine	0.707609153846154	YIICVSCAKJMMDJ-SNVBAGLBSA-N	O[C@@H]1CCN2CC3=CC=CC=C3N=C12	C11H12N2O	M189.103T128.946	Alkaloids	189.103	128.946	0.000153845	8.69358e-05
L-Glutamic Acid	0.904171769230769	WHUUTDBJXJRKMK-VKHMYHEASA-N	O=C(O)CCC(N)C(=O)O	C5H9NO4	M148.061T41.987	Amino acid derivatives	148.061	41.9868	0.000133898	5.8064e-05
LPC 16:0	0.914420461538461	ASWBNKHCZGQVJV-UHFFFAOYSA-N	O=C(OCC(O)COP(=O)([O-])OCC[N+](C)(C)C)CCCCCCCCCCCCCCC	C24H50NO7P	M496.341T808.196	Lipids	496.341	808.196	0.000132435	0.00368854
Ethanone, 1-[4-[(6-O-beta-D-xylopyranosyl-beta-D-glucopyranosyl)oxy]phenyl]-	0.903488692307692	YQOKGDRMWQLQNR-BMVMOQKNSA-N	CC(=O)C1=CC=C(O[C@@H]2O[C@H](CO[C@@H]3OC[C@@H](O)[C@H](O)[C@H]3O)[C@@H](O)[C@H](O)[C@H]2O)C=C1	C19H26O11	M453.138T65.178	Phenols	453.138	65.1784	0.000124627	1.03837e-05
Artemisinic acid	0.859913615384615	PLQMEXSCSAIXGB-SAXRGWBVSA-N	CC1CCC(C2C1CCC(=C2)C)C(=C)C(=O)O	C15H22O2	M235.169T597.475	Terpenoids	235.169	597.475	0.000109386	8.30564e-05
Grandisin	0.640566153846154	ZPINJJOPURFFNV-UHFFFAOYSA-N	COC1=CC(=CC(OC)=C1OC)C2OC(C(C)C2C)C3=CC(OC)=C(OC)C(OC)=C3	C24H32O7	M415.212T1069.720	Phenylpropanoids	415.212	1069.72	9.37188e-05	0.000306065
Morin	0.981026076923077	YXOLAZRVSSWPPT-UHFFFAOYSA-N	C1=CC(=C(C=C1O)O)C2=C(C(=O)C3=C(C=C(C=C3O2)O)O)O	C15H10O7	M303.050T473.524	Flavonoids	303.05	473.524	7.43067e-05	9.55719e-05
alpha-Cyperone	0.981819	KUFXJZXMWHNCEH-DOMZBBRYSA-N	CC1=C2CC(CCC2(CCC1=O)C)C(=C)C	C15H22O	M219.175T667.550	Terpenoids	219.175	667.55	6.17354e-05	9.86251e-05
Acetophenone	0.796029846153846	KWOLFJPFCHCOCG-UHFFFAOYSA-N	CC(=O)C1=CC=CC=C1	C8H8O	M121.065T599.755	Phenols	121.065	599.755	5.1863e-05	7.69305e-05
Gossypol	0.704825230769231	QBKSWRVVCFFDOT-UHFFFAOYSA-N	O=CC1=C(O)C(O)=C(C2=CC(=C(C(O)=C12)C3=C(O)C4=C(C=O)C(O)=C(O)C(=C4C=C3C)C(C)C)C)C(C)C	C30H30O8	M519.203T740.174	Phenols	519.203	740.174	9.95127e-06	0.000118186
alpha-Linolenic acid	0.974964846153846	DTOSIQBPPRVQHS-PDBXOOCHSA-N	CCC=CCC=CCC=CCCCCCCCC(=O)O	C18H30O2	M279.232T938.687	Fatty Acyls	279.232	938.687	6.34092e-06	0.000328167
Ursonic acid	0.852416153846154	MUCRYNWJQNHDJH-OADIDDRXSA-N	CC1CCC2(CCC3(C(=CCC4C3(CCC5C4(CCC(=O)C5(C)C)C)C)C2C1C)C)C(=O)O	C30H46O3	M455.353T1078.540	Terpenoids	455.353	1078.54	2.89631e-06	9.0477e-05
2-Adamantanone	0.914463846153846	IYKFYARMMIESOX-UHFFFAOYSA-N	C1C2CC3CC1CC(C2)C3=O	C10H14O	M151.112T752.817	Miscellaneous	151.112	752.817	1.65393e-06	0.000231602
Isoastragaloside I	0.776553153846154	HVPKALQHGQMJER-XOUPSZAESA-N	CC(=O)OC1COC(C(C1O)OC(=O)C)OC2CCC34CC35CCC6(C(C(CC6(C5CC(C4C2(C)C)OC7C(C(C(C(O7)CO)O)O)O)C)O)C8(CCC(O8)C(C)(C)O)C)C	C45H72O16	M869.493T838.783	Terpenoids	869.493	838.783	1.06078e-06	7.69211e-05
Wilforlide A	0.868965923076923	HHQJBWYXBWOFJY-YLXTXNMFSA-N	CC1(C2CCC3(C(C2(CCC1O)C)CC=C4C3(CCC5(C4CC6(CC5OC6=O)C)C)C)C)C	C30H46O3	M455.353T1055.665	Terpenoids	455.353	1055.66	7.73647e-07	8.80409e-05
Dehydrodiisoeugenol	0.945426692307692	ITDOFWOJEDZPCF-UHFFFAOYSA-N	CC=CC1=CC2=C(C(=C1)OC)OC(C2C)C3=CC(=C(C=C3)O)OC	C20H22O4	M327.159T770.972	Lignans	327.159	770.972	5.53452e-07	7.11374e-05
Chalcone	0.644410230769231	DQFBYFPFKXHELB-UHFFFAOYSA-N	O=C(C=CC1=CC=CC=C1)C1=CC=CC=C1	C15H12O	M209.096T785.087	Flavonoids	209.096	785.087	4.65572e-07	0.000330395
Progesterone	0.905046769230769	RJKFOVLPORLFTN-LEKSSAKUSA-N	O=C1C=C2CCC3C(CCC4(C)C(C(=O)C)CCC34)C2(C)CC1	C21H30O2	M315.233T1040.260	Terpenoids	315.233	1040.26	3.4989e-08	7.08194e-05
